# Supplementary material for: Treatment Patterns and Outcomes by Age in Metastatic Urinary Tract Cancer: A Retrospective Tertiary Cancer Center Analysis
Source: Cancers (Basel). 2024 Jun 5;16(11):2143. doi: 10.3390/cancers16112143 (PMC11172373; doi:10.3390/cancers16112143)
Supplement: Supplementary file 1 [file cancers-16-02143-s001.zip]

Archive with 1 entries (1 files):
- cancers-2977936-supplementary.pdf
